# Supplementary material for: Comparison of S. stercoralis Serology Performed on Dried Blood Spots and on Conventional Serum Samples
Source: Front Microbiol. 2016 Nov 8;7:1778. doi: 10.3389/fmicb.2016.01778 (PMC5099234; doi:10.3389/fmicb.2016.01778)
Supplement: Supplementary file 1 [file Data_Sheet_1.XLSX]

## Sheet: microscopy_serum_DBS
	Microscopy					ELISA_test			Legend
sample	strongyloides	ascaris	ancilostoma	trichuris	hymenolepis_nana	serum	DBS		Microscopy values have been classified from very scanty (equal to 1) to plenty (equal to 4)
M11		1		1		0.548	0.64242
M35		1				0.2	0.39674
M3						0.16	0.57685
M5						0.124	0.36769
M6				2	4	1.181	1.03501
M9		3		2		0.354	0.48472
M12		1				0.65	0.44737
M13						0.228	0.44737
M15		1		1		0.49	0.65653
M17						0.403	0.43243
M24		1		1		0.159	0.3403
M25						0.234	0.45318
M27				1		1.12	1.02173
M29						0.297	0.57021
M30		2		1		0.313	0.64823
M38		1				0.214	0.31789
M39		1		1		0.385	0.45401
M44				1		0.173	0.31374
M45				1		0.192	0.20501
M48		2		2		0.617	0.56606
M49		1				2.524	2.28499
M50						0.69	0.59843
M51		3		1		0.286	0.47974
M59		1		1		1.215	1.25081
M1						0.207	0.49053
M2		1				0.177	0.53203
M18						0.498	0.48887
M19						0.696	0.79265
M20						1.012	1.02422
M22		2				0.33	0.6474
M23						0.149	0.32204
M28		2				0.123	0.35524
M31		4		2		1.904	2.35637
M32		2		1		0.154	0.38346
M36						0.339	0.56855
M37			2	1		0.319	0.43907
M40		1		2		0.267	0.46231
M46				1		0.16	0.28386
M47		2		2		0.364	0.58847
M52						0.49	0.51294
M56		2				0.193	0.31208
M57		1		1		0.902	0.72957
M58		1				0.182	0.3569
M61						0.521	0.70301
M62						0.425	0.48804
M65						0.263	0.46812
M69		1		1		0.282	0.45982
M70						0.8	0.75364
M75		1				0.247	0.47144
M80		1		1		0.561	0.57934
M81		1		1		0.199	0.37433
M83						2.12	2.03433
M84						0.57	0.66981
M86		1		1		0.29	0.47559
M107		1		1		0.785	0.7304
M7			1	3		1.11	0.87648
M10		3		2		0.958	0.73621
M21	2	4		1		0.118	0.4565
M26						0.226	0.46314
M43				1		0.493	0.69305
M54		1	1	1		1.241	1.11054
M60		1				0.286	0.60009
M63			1	2		2.479	1.89904
M64		1	1	3		0.262	0.61586
M67						0.588	0.61503
M71						0.465	0.5229
M72						0.46	0.42247
M73		4		2		2.806	2.19203
M78		4		2		0.391	0.50298
M79		1		1		0.683	0.62997
M82		1				1.333	1.2699
M85		2		1		0.397	0.56938
M88						2.211	1.8011
M90				1		0.251	0.31955
M92		2		1		0.609	0.67645
M94				1		0.443	0.39757
M96		3		1		0.311	0.53535
M101		1		1		1.071	1.03252
M102		1		1		0.309	0.47393
M103						0.307	0.43409
M105		2	1			0.692	0.68226
M112		2				0.8	0.52124
M116		2				0.624	0.66981
M117						0.358	0.37931
M118		2		1		0.551	0.71795
M119		1		1		0.488	0.63412
M121		1		1	2	0.93	0.63661
M126						0.253	0.32619
M127						0.318	0.38429
M128						0.124	0.22327
M130						0.497	0.51792
M131						0.4	0.39674
M132		2		1		0.123	0.29465
M137		2		1	2	0.488	0.50547
M142		3		2		0.548	0.58598
M4		3				0.359	0.41832
M34						0.433	0.46895
M53		3	2	1		0.538	0.63412
M68		3		1		0.598	0.63827
M76		3		1		0.205	0.45318
M109		2				2.665	2.14306
M110						0.194	0.4482
M113		1				0.42	0.47061
M114		1				0.483	0.51543
M120		2		1		0.781	0.52954
M123		4		1		0.096	0.22161
M129						0.428	0.33532
M145		1	1			0.706	0.82419
M146				1		0.44	0.66566
M147						0.461	0.55444
M149		2				0.954	0.56191
M156						0.723	0.69637
M157						0.31	0.47808
M158				1		0.458	0.41168
M159						0.272	0.44986
M160				1		0.895	0.88312
M161						1.926	1.69735
M8		4				0.511	0.56108
M16						0.665	0.59013
M74		2		1		1.133	0.95201
M77		2		1		0.67	0.61088
M95		1				0.267	0.38346
M104		2				0.604	0.69969
M106						0.345	0.4648
M108		1				0.213	0.55859
M133		4				0.807	0.91549
M136						0.724	0.65487
M139						0.236	0.33615
M140						0.29	0.38678
M141						0.165	0.33117
M143						0.868	0.80261
M150		2				0.227	0.43326
M151		1				1.457	1.24168
M155						1.515	1.32136
M162						0.185	0.46148
M163		1				0.17	0.36769
M164		3	1	2		2.743	2.22108
M165		1				0.256	0.36271
M169		1				0.449	0.55776
M170						2.659	2.12231
M171				1		0.148	0.29548
M172						0.22	0.30378
M173						0.452	0.52456
M174						0.304	0.56772
M175						0.231	0.46978
M177		2				0.317	0.44737
M178		2				0.956	0.78684
M14		2				0.339	0.4067
M41						0.082	0.28635
M42						0.545	0.63495
M66				1		0.14	0.38678
M89		2		1		2.446	2.04429
M91				1		0.189	0.40089
M93				1		0.38	0.41002
M99		2				0.272	0.43741
M100		1		1		1.333	1.23836
M111		1				0.687	0.62997
M134		1				0.336	0.45318
M138						0.376	0.4482
M144		2		1		0.331	0.43243
M153						0.82	0.95782
M154		1		1		0.519	0.6557
M166		1				0.272	0.47891
M168		2				1.765	1.38195
M176						0.253	0.44903
M87		1		1		0.522	0.58432
M98						0.455	0.55693
M115						0.421	0.49385
M124		2		1		0.494	0.4814
M125						0.658	0.58598
M152		1				0.516	0.60507
M167						0.301	0.44073
M33		1				0.259	0.32619
M148		2	1			0.63	0.73123
M566				1		0.178	0.35192
M588						0.567	0.71712
M580						0.787	0.67479
M531		2		1		0.812	0.72791
M561						0.234	0.36686
M589		4		1		0.311	0.37599
M525						0.326	0.33532
M564		1				0.528	0.56523
M537		1				0.16	0.31208
M538						0.609	0.59096
M573		1				0.599	0.52207
M528						0.749	0.62333
M530		1				0.424	0.44405
M519						0.673	0.5478
M548						0.396	0.57851
M563		1				0.445	0.48472
M581						0.455	0.94205
M585		1				0.715	0.87233
M582						0.722	0.60922
M523						0.695	0.65155
M543						0.537	0.50381
M544						0.817	0.56938
M532		1				1.028	0.6474
M571		3		1		0.778	0.77605
M590		1				0.512	0.52954
M567						0.298	0.45816
M579						0.724	0.5976
M521						0.668	0.58266
M562						0.281	0.43077
M552				1		0.589	0.60341
M551						0.63	0.57104
M577						0.965	0.73621
M517		2				1.032	0.94537
M533		1		1		0.89	0.67645
M568						0.938	0.92379
M587						1.273	1.11801
M522						1.401	1.22259
M542						0.302	0.54033
M583		2				0.539	0.59594
M575						0.257	0.415
M586		1		1		0.372	0.61835
M540						0.938	0.82004
M578						0.316	0.52622
M518		3				0.417	0.46812
M520						0.797	0.52456
M547						0.392	0.51792
M527						0.587	0.61337
M539	1	1				1.674	1.19852
M545						0.918	0.58847
M569						0.199	0.49302
M535		1				0.191	0.39259
M555						0.66	0.63661
M524						0.149	0.33117
M541						0.166	0.33366
M526		2				0.288	0.37101
M546						0.947	0.74119
M553						0.22	0.36686
M550						0.149	0.33781
M574						1.142	1.08647
M572		1				0.188	0.45982
M549						1.891	1.27571
